# Supplementary material for: Quantitative bioluminescence assay for measuring Bacillus cereus nonhemolytic enterotoxin complex
Source: PLoS One. 2020 Sep 30;15(9):e0238153. doi: 10.1371/journal.pone.0238153 (PMC7527251; doi:10.1371/journal.pone.0238153)
Supplement: S1 Table — (XLS) [file pone.0238153.s001.xls]

## Sheet: Sheet1
luc	1000 ug/ml	500 ug/ml	250 ug/ml	125 ug/ml	62.5 ug/ml	31.25 ug/ml	15.625 ug/ml	7.8125 ug/ml	0	10	11	12		Luc	nhe tox (ug/ml)	Mean	Std. Error
A	238	245	317	499	15095	53661	50591	56987	86359				590/35		1000	228.333	6.88799
B	215	275	374	596	27707	57051	47779	86452	97535				590/35		500	263.333	9.27961
C	232	270	307	492	27498	44090	59771	72522	97059				590/35		250	332.667	20.8673
D													590/35		125	529	33.5609
E													590/35		62.5	23433.3	4169.6
F													590/35		31.25	51600.7	3880.75
G													590/35		15.625	52713.7	3620.83
H													590/35		7.8125	71987	8510.02
															0	93651	3648.59
