# Supplementary material for: Quantitative bioluminescence assay for measuring Bacillus cereus nonhemolytic enterotoxin complex
Source: PLoS One. 2020 Sep 30;15(9):e0238153. doi: 10.1371/journal.pone.0238153 (PMC7527251; doi:10.1371/journal.pone.0238153)
Supplement: S2 Table — (XLS) [file pone.0238153.s002.xls]

## Sheet: Sheet1
chip 1	-28832
chip 2	-28829
chip 3	-28820
nhe tox (ug/ml)	chip 1	chip 2	chip 3		chip 1	chip 2	chip 3
1000	-29250	-29248.5	-29241.9		199.254	154.239	221.061
500	-29304.4	-29309.5	-29310.7		144.83	93.301	152.28
250	-29237.7	-29236.6	-29232		211.535	166.196	230.983
125	-29308	-29314.3	-29316.2		141.191	88.473	146.76
62.5	-29226.8	-29170.3	-29177.5		222.451	232.503	285.482
31.25	-29065.7	-29023.2	-29108.6		383.525	379.607	354.3
15.625	-28947.4	-28974.4	-28932.2		501.869	428.39	530.777
7.8125	-29018.2	-28870.9	-28995.1		430.983	531.822	467.837
0	-28949.2	-28902.8	-28962.9		500	500	500
nhe tox (ug/ml)	Mean	Std. Error
1000	191.518	19.6738
500	130.137	18.5431
250	202.905	19.1938
125	125.475	18.5705
62.5	246.812	19.5515
31.25	372.477	9.15877
15.625	487.012	30.4758
7.8125	476.881	29.4588
0	500	0
